# Supplementary material for: Metagenomics to Detect and Characterize Viruses in Food Samples at Genome Level? Lessons Learnt from a Norovirus Study
Source: Foods. 2022 Oct 25;11(21):3348. doi: 10.3390/foods11213348 (PMC9654790; doi:10.3390/foods11213348)
Supplement: Supplementary file 1 [file foods-11-03348-s001.zip]

Archive with 1 entries (1 files):
- foods-1939001-supplementary-File S1.txt
