# Supplementary material for: Metagenomics to Detect and Characterize Viruses in Food Samples at Genome Level? Lessons Learnt from a Norovirus Study
Source: Foods. 2022 Oct 25;11(21):3348. doi: 10.3390/foods11213348 (PMC9654790; doi:10.3390/foods11213348)
Supplement: Supplementary file 1 [file foods-11-03348-s001.zip › foods-1939001-supplementary-File S1.txt]

File S1: list of norovirus and hepatitis A virus reference genomes used for adaptive sampling.
>MF373609.1 Bat norovirus isolate NPIH26, complete genome
>X86557.1 Lordsdale virus complete genome
>AY228235.2 Murine norovirus 1 isolate Mu/NoV/GV/MNV1/2002/USA, complete genome
>AY032605.1 Human calicivirus Hu/NLV/GII/MD145-12/1987/US, complete genome
>AJ011099.1 Bovine calicivirus strain Jena genomic RNA for a non-structural polyprotein, structural capsid protein and small basic protein
>NC_001959.2 Norovirus GI, complete genome
>NC_008311.1 Norovirus GV, complete genome
>NC_029645.1 Norovirus GIII, complete sequence
>NC_029646.1 Norovirus GII nonstructural polyprotein (ORF1), VP1 (ORF2), and VP2 (ORF3) genes, complete cds
>NC_029647.1 Norovirus GIV, complete sequence
>NC_031324.1 Primate norovirus, complete genome
>NC_039475.1 Norovirus GII.17, complete genome
>NC_039476.1 Norovirus GII.2 strain Env/CHN/2016/GII.P16-GII.2/BJSMQ, complete genome
>NC_039477.1 Norovirus GII, complete genome
>NC_039897.1 Norovirus GI/Hu/JP/2007/GI.P3_GI.3/Shimizu/KK2866, complete genome
>NC_040674.1 Marmot norovirus strain HT16, complete genome
>NC_040876.1 Norovirus GII.P7_GII.6, complete genome
>NC_044045.1 Norovirus GII/Hu/JP/2007/GII.P15_GII.15/Sapporo/HK299, complete genome
>NC_044047.1 Norovirus dog/GVI.1/HKU_Ca026F/2007/HKG ORF1 polyprotein, VP1 capsid protein, and VP2 minor structural protein genes, complete cds
>NC_044046.1 Norovirus GII/Hu/JP/2011/GII/Yuzawa/Gira2HS, complete genome
>NC_044853.1 Norovirus GI strain Hu/JP/1998/GI.6[PNA4]/No20-Saitama-98-17, complete genome
>NC_044854.1 Norovirus GI strain Hu/JP/2000/GI.6[PNA1]/WUG1, complete genome
>NC_044855.1 Norovirus GIV strain Hu/US/2016/GIV.NA1[PNA1]/WI7002, complete genome
>NC_044856.1 Norovirus GI strain Hu/BD/2011/GI.7[PNA2]/Dhaka1882, complete genome
>NC_044932.1 Norovirus GII GII.NA2[PNA2], complete sequence
>NC_045762.1 Norovirus GIV genotype GIV.2 nonstructural polyprotein (ORF1), VP1 (ORF2), and VP2 (ORF3) genes, complete cds
>NC_008250.2 Duck hepatitis A virus 1 strain R85952, complete genome
>NC_001489.1 Hepatitis A virus, complete genome
>KT229611.1 Hepatovirus A isolate 2ID, complete genome
